# Supplementary material for: The Impact and Determinants of Mountainous Topographical Factors on Soil Microbial Community Characteristics
Source: Microorganisms. 2023 Nov 28;11(12):2878. doi: 10.3390/microorganisms11122878 (PMC10746091; doi:10.3390/microorganisms11122878)
Supplement: Supplementary file 1 [file microorganisms-11-02878-s001.zip]

Archive with 1 entries (1 files):
- microorganisms-2694856-supplementary.pdf
